# Supplementary material for: Structural basis of thiamine transport and drug recognition by SLC19A3
Source: Nat Commun. 2024 Oct 2;15:8542. doi: 10.1038/s41467-024-52872-8 (PMC11447181; doi:10.1038/s41467-024-52872-8)
Supplement: Supplementary file 7 — Supplementary Data 1 [file 41467_2024_52872_MOESM7_ESM.xlsx]

## Sheet: Construct sequences
Construct name	Description	Amino acid sequence (one-letter code)
hSLC19A3-wt	full-length, wildtype human SLC19A3	MDCYRTSLSSSWIYPTVILCLFGFFSMMRPSEPFLIPYLSGPDKNLTSAEITNEIFPVWTYSYLVLLLPVFVLTDYVRYKPVIILQGISFIITWLLLLFGQGVKTMQVVEFFYGMVTAAEVAYYAYIYSVVSPEHYQRVSGYCRSVTLAAYTAGSVLAQLLVSLANMSYFYLNVISLASVSVAFLFSLFLPMPKKSMFFHAKPSREIKKSSSVNPVLEETHEGEAPGCEEQKPTSEILSTSGKLNKGQLNSLKPSNVTVDVFVQWFQDLKECYSSKRLFYWSLWWAFATAGFNQVLNYVQILWDYKAPSQDSSIYNGAVEAIATFGGAVAAFAVGYVKVNWDLLGELALVVFSVVNAGSLFLMHYTANIWACYAGYLIFKSSYMLLITIAVFQIAVNLN…
hSLC19A3-gf	glycosylation-free mutant of hSLC19A3 (N45Q, N166Q)	MDCYRTSLSSSWIYPTVILCLFGFFSMMRPSEPFLIPYLSGPDKQLTSAEITNEIFPVWTYSYLVLLLPVFVLTDYVRYKPVIILQGISFIITWLLLLFGQGVKTMQVVEFFYGMVTAAEVAYYAYIYSVVSPEHYQRVSGYCRSVTLAAYTAGSVLAQLLVSLAQMSYFYLNVISLASVSVAFLFSLFLPMPKKSMFFHAKPSREIKKSSSVNPVLEETHEGEAPGCEEQKPTSEILSTSGKLNKGQLNSLKPSNVTVDVFVQWFQDLKECYSSKRLFYWSLWWAFATAGFNQVLNYVQILWDYKAPSQDSSIYNGAVEAIATFGGAVAAFAVGYVKVNWDLLGELALVVFSVVNAGSLFLMHYTANIWACYAGYLIFKSSYMLLITIAVFQIAVNLN…
hSLC19A3-gf-Avi	hSLC19A3-gf with a C-terminal Avi-tag for biotinylation, used for nanobody discovery	MDCYRTSLSSSWIYPTVILCLFGFFSMMRPSEPFLIPYLSGPDKNLTSAEITNEIFPVWTYSYLVLLLPVFVLTDYVRYKPVIILQGISFIITWLLLLFGQGVKTMQVVEFFYGMVTAAEVAYYAYIYSVVSPEHYQRVSGYCRSVTLAAYTAGSVLAQLLVSLANMSYFYLNVISLASVSVAFLFSLFLPMPKKSMFFHAKPSREIKKSSSVNPVLEETHEGEAPGCEEQKPTSEILSTSGKLNKGQLNSLKPSNVTVDVFVQWFQDLKECYSSKRLFYWSLWWAFATAGFNQVLNYVQILWDYKAPSQDSSIYNGAVEAIATFGGAVAAFAVGYVKVNWDLLGELALVVFSVVNAGSLFLMHYTANIWACYAGYLIFKSSYMLLITIAVFQIAVNLN…
hSLC19A3 point mutants	the point mutants were generated using hSLC19A3-wt as template and are not explicitly listed here
Nb3.3	nanobody 3.3, binding to inward-open state of hSLC19A3-wt and -gf	QVQLVESGGGLVQAGDSLRLSCAASGRTFSNYYMAWFRQAPGKEREFVAAIRLSYGSTYYADSVRGRFTISKDNAKNTVNLRMNSLKSEDTAIYYCAAAEDRWALAVRTATTYNYWGQGTQVTVSSHHHHHHEPEA
Nb3.4	nanobody 3.3, binding to ouward-open state of hSLC19A3-wt and -gf	QVQLVESGGGLVQAGDSLRLSCAASGLTFSRYDMAWFRQAPGKEREFVAAITWTGSITDYADSVKGRFTISRDNAKNTIYLQMNSLKPEDTAVYYCAAAQVPYGSTLKFNLRTLFGSWGQGTQVTVSSHHHHHHEPEA
Nb3.7	nanobody 3.3, binding to inward-open state of hSLC19A3-gf only	QVQLVESGGGLVQPGDSLRLSCAASGRTFSINAMAWFRQAPGKEREYVAQISWTGGNTYYAESVKGRFTISRDNAKNTVYLQMISLKPEDTAVYYCAADSGGIRLGASRWNYWGQGTQVTVSSGRASSSSHHHHHHEPEA

## Sheet: Primer sequences
Primer name	Description	DNA sequence
hSLC19A3_For	Amplification of hSLC19A3 cDNA	ACAGGTGTCCAGGCGGCCGCCATGgattgttacagaacttcactaag
hSLC19A3_Rev	Amplification of hSLC19A3 cDNA	cgggccctgaaacagaacttccagGAGTTTTGTTGACATGATGATATTAC
hSLC19A3-Avi_Rev	Avi-tag cloning into pXLG vector	agcctcgaagatgtcgttcaggccGAGTTTTGTTGACATGATGATATTAC
Avi-general_Rev	Avi-tag cloning into pXLG vector	cgggccctgaaacagaacttccagttcgtgccattcgattttctgag
hSLC19A3-E32K_For	site-directed mutagenesis	AGGAAcGGTTtTGAGGGTCTCATCATGG
hSLC19A3-E32K_Rev	site-directed mutagenesis	GAGACCCTCAaAACCgTTCCTTATCCCATATTTATC
hSLC19A3-K44E_For	site-directed mutagenesis	GTCAGGcTTTTATCTGGTCCAGATAAATATGGGATAAGGAAcGG
hSLC19A3-K44E_Rev	site-directed mutagenesis	TGGACCAGATgAAAACCTGACCAGTGCAGAGATAAC
hSLC19A3-E320Q_For	site-directed mutagenesis	GCAATAGCTTgTACGGCCCCATTATAGATGGAAGA
hSLC19A3-E320Q_Rev	site-directed mutagenesis	TGGGGCCGTAcAAGCTATTGCAACCTTTG
hSLC19A3-T422A_For	site-directed mutagenesis	ACAATCACAGcCATGATGGTCTGAATCACCAAGG
hSLC19A3-T422A_Rev	site-directed mutagenesis	GACCATCATGgCTGTGATTGTAGTAGATCAGAGAGGGC
hSLC19A3-F56A_For	site-directed mutagenesis	ATGAGATCgccCCCGTTTGGACATACTCCTACCTG
hSLC19A3-F56A_Rev	site-directed mutagenesis	TCCAAACGGGggcGATCTCATTTGTTATCTCTGCACTG
hSLC19A3-W59A_For	site-directed mutagenesis	TCCCCGTTgccACATACTCCTACCTGGTGCTGCTG
hSLC19A3-W59A_Rev	site-directed mutagenesis	AGGAGTATGTggcAACGGGGAAGATCTCATTTGTTATCTCTGCACTG
hSLC19A3-Y113A_For	site-directed mutagenesis	AGTTCTTCgccGGGATGGTCACCGCCGCC
hSLC19A3-Y113A_Rev	site-directed mutagenesis	TGACCATCCCggcGAAGAACTCTACAACCTGCATGGTCTTC
hSLC19A3-Y151A_For	site-directed mutagenesis	TGGCCGCCgccACAGCAGGGTCGGTGCTG
hSLC19A3-Y151A_Rev	site-directed mutagenesis	ACCCTGCTGTggcGGCGGCCAGCGTGAC
hSLC19A3-Y151F_For	site-directed mutagenesis	GGGCCGTAgccGCTATTGCAACCTTTGGAGGG
hSLC19A3-Y151F_Rev	site-directed mutagenesis	TTGCAATAGCggcTACGGCCCCATTATAGATGGAAGAATC
hSLC19A3-Q300A_For	site-directed mutagenesis	AGGTTTTGgccTATGTTCAAATCCTGTGGGATTACAAGGCG
hSLC19A3-Q300A_Rev	site-directed mutagenesis	TTTGAACATAggcCAAAACCTGGTTAAAACCTGCTGTGGC
hSLC19A3-E110Q_For	site-directed mutagenesis	GCAGGTTGTAcagTTCTTCTATGGGATGGTCACC
hSLC19A3-E110Q_Rev	site-directed mutagenesis	CATAGAAGAActgTACAACCTGCATGGTCTTCACTCC
hSLC19A3-E110K_For	site-directed mutagenesis	GCAGGTTGTAaagTTCTTCTATGGGATGGTCACCG
hSLC19A3-E110K_Rev	site-directed mutagenesis	CATAGAAGAActtTACAACCTGCATGGTCTTCACTCCT
CMV-for	sequencing primer pXLG	CGCAAATGGGCGGTAGGCGTG
WHV-5R	sequencing primer pXLG	AGCAGCGTATCCACATAGCG
MP57_For	sequencing primer pMESy4	TTATGCTTCCGGCTCGTATG
GIII_Rev	sequencing primer pMESy4	CCACAGACAGCCCTCATAG

## Sheet: Mass spectrometry raw data
LC-MS/MS chromatograms of thiamine-d3 and unlabelled thiamine
	Sample overview and annotation
		1	2	3	4	5	6	7	8	9	10	11	12		Transfection
	A	none - hSLC19A3-wt	Fedratinib - hSLC19A3-wt	Biotin - hSLC19A3-wt	Pyrimethamine - hSLC19A3-wt	tofacitinib - hSLC19A3-wt	Imatinib - hSLC19A3-wt	Gefitinib - hSLC19A3-wt	Dasatinib - hSLC19A3-wt	Imipramine - hSLC19A3-wt	Doxepine - hSLC19A3-wt	Citalopram - hSLC19A3-wt	Fluoxetine - hSLC19A3-wt		hSLC19A3-wt
	B	none - hSLC19A3-wt	Fedratinib - hSLC19A3-wt	Biotin - hSLC19A3-wt	Pyrimethamine - hSLC19A3-wt	tofacitinib - hSLC19A3-wt	Imatinib - hSLC19A3-wt	Gefitinib - hSLC19A3-wt	Dasatinib - hSLC19A3-wt	Imipramine - hSLC19A3-wt	Doxepine - hSLC19A3-wt	Citalopram - hSLC19A3-wt	Fluoxetine - hSLC19A3-wt		hSLC19A3-wt
	C	none - hSLC19A3-wt	Fedratinib - hSLC19A3-wt	Biotin - hSLC19A3-wt	Pyrimethamine - hSLC19A3-wt	tofacitinib - hSLC19A3-wt	Imatinib - hSLC19A3-wt	Gefitinib - hSLC19A3-wt	Dasatinib - hSLC19A3-wt	Imipramine - hSLC19A3-wt	Doxepine - hSLC19A3-wt	Citalopram - hSLC19A3-wt	Fluoxetine - hSLC19A3-wt		hSLC19A3-wt
	D	none - mock	Fedratinib - mock	Biotin - mock	Pyrimethamine - mock	tofacitinib - mock	Imatinib - mock	Gefitinib - mock	Dasatinib - mock	Imipramine - mock	Doxepine - mock	Citalopram - mock	Fluoxetine - mock		mock
	E	none - mock	Fedratinib - mock	Biotin - mock	Pyrimethamine - mock	tofacitinib - mock	Imatinib - mock	Gefitinib - mock	Dasatinib - mock	Imipramine - mock	Doxepine - mock	Citalopram - mock	Fluoxetine - mock		mock
	F	none - mock	Fedratinib - mock	Biotin - mock	Pyrimethamine - mock	tofacitinib - mock	Imatinib - mock	Gefitinib - mock	Dasatinib - mock	Imipramine - mock	Doxepine - mock	Citalopram - mock	Fluoxetine - mock		mock
	G
	H
	Compound	none	Fedratinib	Biotin	Pyrimethamine	tofacitinib	Imatinib	Gefitinib	Dasatinib	Imipramine	Doxepine	Citalopram	Fluoxetine
Quality check (QC) with thiamine-d3 and unlabelled thiamine
Samples (annotation of well numbers according to the schematic above)
A1-A12
B1-B12
C1-C12
D1-D12
E1-E12
F1-F12
